# Supplementary material for: Impact of Sapphire Step Height on the Growth of Monolayer Molybdenum Disulfide
Source: Nanomaterials (Basel). 2023 Nov 30;13(23):3056. doi: 10.3390/nano13233056 (PMC10707831; doi:10.3390/nano13233056)
Supplement: Supplementary file 1 [file nanomaterials-13-03056-s001.zip]

Archive with 1 entries (1 files):
- nanomaterials-2709551-supplementary.pdf
